# Supplementary material for: Validation of QTLs associated with corn borer resistance and grain yield: implications in maize breeding
Source: Front Plant Sci. 2024 Oct 22;15:1404881. doi: 10.3389/fpls.2024.1404881 (PMC11536317; doi:10.3389/fpls.2024.1404881)
Supplement: Supplementary file 2 [file Table2.xlsx]

## Sheet: BLUE
Supplementary Table 2. BLUE estimates of RILs of Inbred Line Validation Set (IVS)) evaluated across two years under Corn Borer infestation for tunnel length and under infestation and control conditions for yield per plant
RIL	Tunnel length (cm)	Yield per plant (g/plant)
EPS21LR_120	14.3015	68.2415
EPS21LR_2	25.4618	94.8169
EPS21LR_210	52.0971	88.9912
EPS21LR_246	25.3393	76.7765
EPS21LR_253	33.941	65.8588
EPS21LR_269	42.0469	63.739
EPS21LR_274	24.6891	64.2179
EPS21LR_276	45.4278	116.968
EPS21LR_286	43.8135	84.2432
EPS21LR_289	50.0784	91.132
EPS21LR_298	37.8138	68.4091
EPS21LR_303	25.8114	62.8888
EPS21LR_320	24.3162	62.9346
EPS21LR_328	52.8666	61.0275
EPS21LR_341	30.7268	82.4223
EPS21LR_354	39.6759	75.6654
EPS21LR_363	40.1099	86.9419
EPS21LR_366	24.5993	60.0703
EPS21LR_379	27.1484	86.3445
EPS21LR_383	26.384	52.2456
EPS21LR_395	22.9658	68.3539
EPS21LR_426	33.4081	40.8739
EPS21LR_440	56.3432	84.5854
EPS21LR_466	23.0589	70.4183
EPS21LR_477	31.5371	69.7732
EPS21LR_489	63.1313	73.0609
EPS21LR_507	39.5035	40.7013
EPS21LR_511	51.3682	77.7617
EPS21LR_516	33.5505	75.6769
EPS21LR_519	10.5085	19.8344
EPS21LR_530	48.2736	89.5621
EPS21LR_531	45.1304	83.487
EPS21LR_533	37.7941	98.7151
EPS21LR_541	47.3245	69.1041
EPS21LR_548	51.8015	96.0935
EPS21LR_555	37.1256	61.5036
EPS21LR_556	42.1904	85.0534
EPS21LR_567	32.3888	57.88
EPS21LR_579	26.6186	80.6715
EPS21LR_584	10.0329	42.7199
EPS21LR_593	44.0675	94.557
EPS21LR_626	18.1173	46.0868
EPS21LR_633	14.9263	60.0923
EPS21LR_658	35.5392	93.9198
EPS21LR_663	26.6427	91.8742
EPS21LR_664	45.2851	43.7844
EPS21LR_666	39.7881	44.666
EPS21LR_670	47.8179	87.5837
EPS21LR_679	28.6123	77.4652
EPS21LR_683	43.5643	96.7203
EPS21LR_686	50.2514	85.5756
EPS21LR_718	19.4602	76.4767
EPS21LR_720	37.1933	91.2777
EPS21LR_733	29.6104	77.9295
EPS21LR_74	35.834	87.2371
EPS21LR_745	31.8548	102.966
EPS21LR_747	52.3633	66.582
EPS21LR_82	28.9012	74.6547
EPS21LR_85	5.82153	27.4218
