# Supplementary material for: Validation of QTLs associated with corn borer resistance and grain yield: implications in maize breeding
Source: Front Plant Sci. 2024 Oct 22;15:1404881. doi: 10.3389/fpls.2024.1404881 (PMC11536317; doi:10.3389/fpls.2024.1404881)
Supplement: Supplementary file 3 [file Table3.xlsx]

## Sheet: BLUE
Supplementary Table 3. BLUE estimates of RILs of Hybrid Validation Set (HVS)) evaluated across five enviroments under high Corn Borer infestation for tunnel length and under natural high infestation and control conditions for grain yield
Hybrids	Tunnel Length (cm)	Grain Yield (Mg/ha)
EPS21LR_120 x A638	38.5623	9.3995
EPS21LR_146 x A638	16.0988	5.9494
EPS21LR_2 x A638	25.0967	7.9277
EPS21LR_253 x A638	30.4741	7.3594
EPS21LR_274 x A638	29.1423	5.7873
EPS21LR_276 x A638	17.8268	7.8591
EPS21LR_286 x A638	27.765	7.599
EPS21LR_289 x A638	33.8839	8.1164
EPS21LR_320 x A638	23.1625	7.5114
EPS21LR_328 x A638	26.0559	8.279
EPS21LR_341 x A638	21.468	6.8957
EPS21LR_354 x A638	39.6158	6.0306
EPS21LR_363 x A638	32.2651	7.9254
EPS21LR_366 x A638	27.6089	7.2289
EPS21LR_379 x A638	36.3789	7.8852
EPS21LR_383 x A638	21.7007	7.9908
EPS21LR_384 x A638	24.1204	8.4702
EPS21LR_395 x A638	19.1393	7.363
EPS21LR_426 x A638	38.5643	7.5664
EPS21LR_440 x A638	31.6316	7.6012
EPS21LR_466 x A638	22.3376	7.5519
EPS21LR_477 x A638	24.0938	8.028
EPS21LR_490 x A638	19.5319	7.059
EPS21LR_507 x A638	36.0827	7.6823
EPS21LR_511 x A638	30.9629	7.634
EPS21LR_516 x A638	34.9228	6.8363
EPS21LR_530 x A638	31.4556	8.205
EPS21LR_531 x A638	38.3121	9.3679
EPS21LR_533 x A638	32.317	8.3489
EPS21LR_541 x A638	34.8071	7.5849
EPS21LR_548 x A638	33.9825	7.4135
EPS21LR_555 x A638	30.5465	7.9586
EPS21LR_556 x A638	29.8083	8.9136
EPS21LR_579 x A638	27.227	7.9249
EPS21LR_584 x A638	20.7216	4.6024
EPS21LR_593 x A638	39.0984	8.1772
EPS21LR_626 x A638	30.9239	6.7442
EPS21LR_633 x A638	19.646	6.4488
EPS21LR_658 x A638	30.9957	7.5216
EPS21LR_663 x A638	15.9663	7.5459
EPS21LR_664 x A638	27.1736	8.4949
EPS21LR_666 x A638	38.6927	7.9999
EPS21LR_670 x A638	30.9806	8.5917
EPS21LR_679 x A638	30.6903	6.0647
EPS21LR_683 x A638	36.1717	7.3235
EPS21LR_686 x A638	33.7419	7.6984
EPS21LR_718 x A638	20.9924	6.3558
EPS21LR_720 x A638	24.4674	7.1232
EPS21LR_733 x A638	35.8677	8.6659
EPS21LR_745 x A638	27.7945	8.0161
EPS21LR_747 x A638	27.2394	7.5084
EPS21LR_82 x A638	24.9978	7.3619
